# Supplementary material for: Effects of Metformin on Tissue Oxidative and Dicarbonyl Stress in Transgenic Spontaneously Hypertensive Rats Expressing Human C-Reactive Protein
Source: PLoS One. 2016 Mar 10;11(3):e0150924. doi: 10.1371/journal.pone.0150924 (PMC4786274; doi:10.1371/journal.pone.0150924)
Supplement: S2 Table — Rows in light red indicate upregulation, FDR is not significant; rows in dark red indicate upregulation, FDR is significant (q<0.05); rows in light blue indicate downregulation, FDR is not significant; rows in dark blue indicate downregulation, FDR is significant (q<0.05). (XLS) [file pone.0150924.s003.xls]

## Sheet: List1
ID	ENTREZ	SYMBOL						logFC	p-value	FDR
17618786	308864	Fchsd2						0.66	6.5e-05	0.041
17625104	246097	Fas						-0.71	3.9e-05	0.029
17625327	79237	Hhex						-0.87	4.7e-05	0.033
17633198		17633198						-1.73	1.9e-06	0.0063
17633695	499171	Klf13						0.73	1.2e-05	0.017
17635675	308906	Trim5						-0.58	6.7e-05	0.041
17646092	303163	Igtp						-0.56	4.5e-05	0.032
17647373	287422	Per1						0.97	3.7e-05	0.029
17654148	302965	Tnfrsf12a						-0.71	1.8e-06	0.0063
17655773	303090	Irgm						-0.87	1.7e-05	0.02
17665898	84385	Nr1i2						0.76	4.4e-06	0.011
17666565	303836	Bcl6						2014-02-01	1.5e-05	0.019
17676987	29441	Por						2019-01-01	9.3e-07	0.0039
17685434	25119	Mr1						0.55	1.7e-05	0.02
17685627	304884	Tor3a						-0.72	5.3e-06	0.012
17723515	307415	RGD1309362						-1.24	4.4e-06	0.011
17723525	498873	MGC105567						-1.2	1.1e-05	0.017
17728129	304555	Hps4						0.81	9.7e-06	0.017
17733202	291983	Psmb10						-0.55	1.3e-05	0.017
17736789		17736789						1953-01-01	1.6e-05	0.02
17738449	84482	Foxo1						0.67	3.9e-05	0.029
17740954		17740954						0.87	5.1e-05	0.034
17742315	310833	Arhgap29						-0.62	3.4e-05	0.027
17743150	362050	Gbp5						-1.36	5e-07	0.0036
17743164	685067	LOC685067						-0.9	3.1e-05	0.027
17743363		17743363						0.86	6.1e-06	0.013
17748948	24499	Il6r						2013-01-01	1.4e-07	0.0021
17749564	690012	LOC690012						-0.48	6.5e-05	0.041
17785455	85497	Klf15						2016-01-01	6.8e-05	0.041
17785512	29464	Slc6a6						-1.77	1e-05	0.017
17785869	297504	Edem1						0.82	8.8e-07	0.0039
17787880	116720	Pik3c2g						0.45	5e-05	0.034
17791632	362376	Herc6						-0.79	1.1e-05	0.017
17793923	297523	Vgll4						-0.74	5.5e-05	0.036
17795515	497796	LOC497796						0.57	2.6e-05	0.026
17811098	117274	Nr0b2						1964-01-01	3.1e-06	0.0093
17815078	362720	Rrm2						-1.34	7.2e-05	0.043
17821143	313977	Lpin1						1962-01-01	3.1e-05	0.027
17822097	25098	Foxa1						-0.59	3e-05	0.027
17835345	84607	Socs2						-2.88	3.8e-05	0.029
17838417	680451	Nrbp2						0.59	8.3e-05	0.048
17841812	114555	Casp4						-0.64	8.4e-06	0.017
17841822	156117	Casp12						-0.87	3.3e-05	0.027
17843512	115771	Usp2						1984-01-01	2.5e-07	0.0025
17847132	367160	Cpne4						-0.86	1.3e-05	0.017
17848531	316035	Cmtm6						-0.61	2.6e-05	0.026
17852156	353227	Zbtb16						2028-02-01	1.7e-08	0.00051
17866453	63840	Per2						2024-01-01	1.9e-05	0.021
17870173		17870173						-0.71	3e-05	0.027
17871631	24638	Pfkfb1						2019-01-01	6.2e-07	0.0036
17880329	56759	Rnase4						0.93	2.8e-05	0.027
